# Supplementary material for: The Potential of ChatGPT as a Self-Diagnostic Tool in Common Orthopedic Diseases: Exploratory Study
Source: J Med Internet Res. 2023 Sep 15;25:e47621. doi: 10.2196/47621 (PMC10541638; doi:10.2196/47621)
Supplement: Multimedia Appendix 4 [file jmir_v25i1e47621_app4.xlsx]

## Sheet: Sheet1
Reproducibility between days (Fleiss kappa)
	Author 1	Author 2	Author 3	Author 4	Author 5
CTS	1	1	1	1	1
P value	<.001	<.001	<.001	<.001	<.001
CM	0.13	0	0	0.13	0.5
P value	0.46	1	1	0.16	0.061
LSS	1	0.1	1	0.4	1
P value	<.001	0.71	<.001	0.21	<.001
KOA	1	-0.2	0.2	1	1
P value	<.001	<.001	<.001	<.001	<.001
HOA	1	-0.2	0.2	1	1
P value	<.001	<.001	<.001	<.001	<.001
Reproducibility between raters (Fleiss kappa)
	Day 1	Day 2	Day 3	Day 4	Day 5
CTS	1	1	1	1	1
P value	<.001	<.001	<.001	<.001	<.001
CM	0	0.13	0.25	0.13	0
P value	0.44	0.46	0.16	0.46	1
LSS	0.4	0.4	1	1	0.4
P value	0.21	0.35	<.001	<.001	0.21
KOA	0.2	-0.2	-0.2	-0.2	-0.2
P value	<.001	<.001	<.001	<.001	<.001
HOA	-0.2	0.2	0.2	-0.2	0.2
P value	<.001	<.001	<.001	<.001	<.001
